# Supplementary material for: A case report of confirmed difficult pulmonary tuberculosis based on the hybrid capture-based tNGS method
Source: BMC Pulm Med. 2025 Feb 6;25:64. doi: 10.1186/s12890-025-03539-7 (PMC11800540; doi:10.1186/s12890-025-03539-7)
Supplement: Supplementary file 1 — Supplementary Material 1 [file 12890_2025_3539_MOESM1_ESM.xlsx]

## Sheet: viruses
Run Name	Sample Name	Sample Type	Library Type	Capture detection rate%	Rank	Classification	Concern level; Hazard classification; Notifiable infectious disease	Background	Colonization	Capture efficiency	Genus Chinese name	Genus read	Genus-specific read	RPM (Reads Per Million) - Genus read	Species name	Species Chinese name	Species rank	Species read	Species optimal read	Species-specific read	RPM - Species read	Average depth	Coverage	Coverage rate	s_bin_num	Contig	Negative control ratio	Negative control detail	In-batch detected samples	In-batch detection details	Pool strong positive	: Interpretation concern level	Serotype name	Serotype Chinese name	Serotype read	Serotype-specific read	RPM (Reads Per Million) - Serotype read	Subtype name	Subtype Chinese name	Subtype read	Subtype-specific read	RPM (Reads Per Million) - Subtype read
20240505_000H75LCH	SHMTCAP1569-DR	all	DNA_RNA	10.53	Species	ssDNA	0;-;-	-	N	100	Alphavirus	32	31	21	Torque teno virus 21	Cytomegalovirus Type 21	1	11	11	11	7	3.6041	293/3153	0.0929	3	2	-	-	2|10	11;21	-	-	-	-	-	-	-	-	-	-	-	-
20240505_000H75LCH	SHMTCAP1569-DR	all	DNA_RNA	5	Species	ssDNA	2;-;-	-	N	100	Alphavirus	32	31	21	Torque teno virus 3	Cytomegalovirus Type 3	6	6	6	5	4	5.1852	108/3748	0.0288	1	1	-	-	3|10	6;3|33	-	C	-	-	-	-	-	-	-	-	-	-
20240505_000H75LCH	SHMTCAP1569-DR	all	DNA_RNA	5.26	Species	ssDNA	2;-;-	-	N	100	Alphavirus	32	31	21	Torque teno virus 16	Cytomegalovirus Type 16	9	3	3	0	2	3	97/3818	0.0254	0	1	-	-	4|10	3;1|2|8	-	C	-	-	-	-	-	-	-	-	-	-
20240505_000H75LCH	SHMTCAP1569-DR	all	DNA_RNA	6.25	Species	ssDNA	0;-;-	-	N	100	Alphavirus	32	31	21	Torque teno virus 29	Cytomegalovirus Type 29	12	2	2	2	2	2	97/3676	0.0264	1	1	-	-	4|10	2;1|3|107	-	-	-	-	-	-	-	-	-	-	-	-
20240505_000H75LCH	SHMTCAP1569-DR	all	DNA_RNA	3.54	Serotype	dsDNA	2;Category III;-	-	N	100	αPapillomavirus	11	11	7	Alphapapillomavirus 9	Alpha-papillomavirus Type 9	2	10	10	10	7	2.5874	366/7942	0.0461	4	3	-	-	1|10	10;	-	A	Human papillomavirus type 52	Human Papillomavirus Type 52	10	10	7	-	-	-	-	7
20240505_000H75LCH	SHMTCAP1569-DR	all	DNA_RNA	1.37	Serotype	dsDNA	2;Category III;-	-	N	100	αPapillomavirus	11	11	7	Alphapapillomavirus 8	Alpha-papillomavirus Type 8	14	1	1	1	1	1	97/7909	0.0123	1	1	-	-	1|10	1;	-	B	Human papillomavirus type 40	Human Papillomavirus Type 40	1	1	1	-	-	-	-	1
20240505_000H75LCH	SHMTCAP1569-DR	all	DNA_RNA	3.17	Serotype	dsDNA	2;Category III;-	-	N	100	Papillomavirus	5	5	4	Nupapillomavirus 1	Nu-papillomavirus Type 1	7	5	5	5	4	1.7077	284/7614	0.0373	3	2	-	-	2|10	5;1	-	B	Human papillomavirus type 41	Human Papillomavirus Type 41	5	5	4	-	-	-	-	4
20240505_000H75LCH	SHMTCAP1569-DR	all	DNA_RNA	0.33	Species	dsDNA	3;Category III;-	-	N	100	Lymphocytic Choriomeningitis Virus	5	5	4	Epstein-Barr virus	Epstein-Barr Virus	7	5	5	5	4	2.3905	169/230703	0.0007	2	2	-	-	4|10	5;8|205560|31	-	C	-	-	-	-	-	-	-	-	-	-
20240505_000H75LCH	SHMTCAP1569-DR	all	DNA_RNA	1.54	Species	dsDNA	2;-;-	-	N	100	μ_Papillomavirus	3	3	2	Mupapillomavirus 1	Mu-papillomavirus Type 1	9	3	3	3	2	2.9767	86/7815	0.011	1	1	-	-	1|10	3;	-	D	-	-	-	-	-	-	-	-	-	-
20240505_000H75LCH	SHMTCAP1569-DR	all	DNA_RNA	1.54	Serotype	dsDNA	2;Category III;-	-	N	100	μ_Papillomavirus	3	3	2	Mupapillomavirus 1	Mu-papillomavirus Type 2	9	3	3	3	2	2.9767	86/7815	0.011	1	1	-	-	1|10	3;	-	B	Human papillomavirus type 1a	Human Papillomavirus Type 1a	3	0	2	-	-	-	-	2
20240505_000H75LCH	SHMTCAP1569-DR	all	DNA_RNA	1.56	Serotype	dsDNA	2;Category III;-	-	N	100	βPapillomavirus	2	2	2	Betapapillomavirus 3	Beta-papillomavirus Type 3	12	2	2	2	2	2	79/7560	0.0104	1	1	-	-	1|10	2;	-	B	Human papillomavirus type 49	Human Papillomavirus Type 49	2	2	2	-	-	-	-	2
20240505_000H75LCH	SHMTCAP1569-DR	all	DNA_RNA	0	Species	ssDNA	0;-;-	-	N	100	Cytomegalovirus	1	1	1	Torque teno midi virus 13	Cytomegalovirus Type 13	14	1	1	0	1	1	98/3230	0.0303	0	1	-	-	1|10	1;	-	-	-	-	-	-	-	-	-	-	-	-

## Sheet: bacteria
Run Name	Sample Name	Sample Type	Library Type	Capture detection rate%	Rank	Classification	Concern level; Hazard classification; Notifiable infectious disease	Background	Colonization	Capture efficiency	Genus name	Genus Chinese name	Genus Rank	Genus Reads	Genus-Specific Reads	RPM (Reads Per Million) - Genus Reads	Genus Abundance (%)	Species Name	Species Chinese Name	Rank within Genus	Species-Genus Ratio (%)	Species Reads	Species optimal read	Species-specific read	RPM - Species read	Species Abundance (%)	Average depth	Coverage	Coverage rate	s_bin_num	Contig	Negative control ratio	Negative control detail	In-batch detected samples	In-batch detection details	Pool strong positive	Interpretation Concern Level	Subspecies Name	Subspecies Chinese Name	Subspecies Reads	Subspecies-Specific Reads	RPM (Reads Per Million) - Subspecies Reads	Complex Name	Complex Chinese Name	Complex Read	Complex-Specific Read	RPM (Reads Per Million) - Complex Read
20240505_000H75LCH	SHMTCAP1569-DR	all	DNA_RNA	11.61	Species	G-	2;Category III;-	-	N	97.88	Pseudomonas	Pseudomonas	1	664	634	416	38.56	Pseudomonas aeruginosa	Pseudomonas aeruginosa	1	85.24	566	558	529	355	32.87	2.9923	16260/7157191	0.0023	68	149	1.7932	NC-detected suspected pathogenPseudomonas_aeruginosa:308(特异:295),RPM:246	10|10	566;116|114|308|173|117|1190|247|324|165	-	B	-	-	-	-	-	-	-	-	-	-
20240505_000H75LCH	SHMTCAP1569-DR	all	DNA_RNA	3.03	Species	G-	1;-;-	Background	N	90.91	Pseudomonas	Pseudomonas	1	664	634	416	38.56	Pseudomonas stutzeri	Pseudomonas stutzeri	2	4.97	33	32	29	21	1.92	2.1427	1437/4535380	0.0003	11	15	1.7059	NC-detected suspected pathogenPseudomonas_stutzeri:19(特异:17),RPM:16	10|10	33;11|8|19|6|14|111|16|45|21	-	D	-	-	-	-	-	-	-	-	-	-
20240505_000H75LCH	SHMTCAP1569-DR	all	DNA_RNA	0.64	Species	G-	1;-;-	Background	N	78.57	Pseudomonas	Pseudomonas	1	664	634	416	38.56	Pseudomonas monteilii	Pseudomonas monteilii	3	2.11	14	12	0	9	0.81	2.951	408/5948598	0.0001	0	5	-	-	1|10	14;	-	D	-	-	-	-	-	-	-	-	-	-
20240505_000H75LCH	SHMTCAP1569-DR	all	DNA_RNA	0.73	Species	G-	1;-;-	-	N	100	Pseudomonas	Pseudomonas	1	664	634	416	38.56	Pseudomonas mendocina	Pseudomonas mendocina	4	1.96	13	10	0	9	0.75	4.4118	272/5482928	0	0	3	-	-	1|10	13;	-	D	-	-	-	-	-	-	-	-	-	-
20240505_000H75LCH	SHMTCAP1569-DR	all	DNA_RNA	1.52	Species	G-	1;-;-	-	N	100	Pseudomonas	Pseudomonas	1	664	634	416	38.56	Pseudomonas fluorescens	Pseudomonas fluorescens	5	1.66	11	9	5	7	0.64	1.7637	546/6515171	0.0001	1	5	-	-	4|10	11;1|3|1	-	D	-	-	-	-	-	-	-	-	-	-
20240505_000H75LCH	SHMTCAP1569-DR	all	DNA_RNA	0.29	Species	G-	1;-;-	Background	N	90	Pseudomonas	Pseudomonas	1	664	634	416	38.56	Pseudomonas putida	Pseudomonas putida	6	1.51	10	8	8	7	0.58	3.2706	218/6656695	0	2	3	-	-	1|10	10;	-	D	-	-	-	-	-	-	-	-	-	-
20240505_000H75LCH	SHMTCAP1569-DR	all	DNA_RNA	0.62	Species	G-	0;-;-	-	N	100	Pseudomonas	Pseudomonas	1	664	634	416	38.56	Pseudomonas oleovorans	Pseudomonas oleovorans	6	1.51	10	7	0	7	0.58	4.9686	191/5049026	0	0	2	-	-	4|10	10;8|1|4	-	-	-	-	-	-	-	-	-	-	-	-
20240505_000H75LCH	SHMTCAP1569-DR	all	DNA_RNA	2.23	Species	G-	1;-;-	-	N	100	Pseudomonas	Pseudomonas	1	664	634	416	38.56	Pseudomonas veronii	Pseudomonas veronii	8	0.9	6	5	0	4	0.35	1.5243	370/7456858	0	0	4	-	NC-detected suspected pathogenPseudomonas_veronii:4(特异:0),RPM:4	4|10	6;4|1|1	-	D	-	-	-	-	-	-	-	-	-	-
20240505_000H75LCH	SHMTCAP1569-DR	all	DNA_RNA	1.19	Species	G-	0;-;-	-	N	100	Pseudomonas	Pseudomonas	1	664	634	416	38.56	Pseudomonas anguilliseptica	Pseudomonas anguilliseptica	9	0.45	3	1	0	2	0.17	1.3701	154/5229617	0	0	2	-	-	1|10	3;	-	-	-	-	-	-	-	-	-	-	-	-
20240505_000H75LCH	SHMTCAP1569-DR	all	DNA_RNA	0.41	Species	G-	0;-;-	-	N	100	Pseudomonas	Pseudomonas	1	664	634	416	38.56	Pseudomonas chlororaphis	Pseudomonas viridiflava	10	0.3	2	2	0	2	0.12	2	97/7218893	0	0	1	-	-	1|10	2;	-	-	-	-	-	-	-	-	-	-	-	-
20240505_000H75LCH	SHMTCAP1569-DR	all	DNA_RNA	0.71	Species	G-	0;-;-	-	N	100	Pseudomonas	Pseudomonas	1	664	634	416	38.56	Pseudomonas vranovensis	Pseudomonas fulva	11	0.15	1	1	0	1	0.06	1	81/5726905	0	0	1	-	-	1|10	1;	-	-	-	-	-	-	-	-	-	-	-	-
20240505_000H75LCH	SHMTCAP1569-DR	all	DNA_RNA	0	Species	G-	0;-;-	-	N	0	Pseudomonas	Pseudomonas	1	664	634	416	38.56	Pseudomonas balearica	Pseudomonas balearica	11	0.15	1	1	1	1	0.06	1	97/4383480	0	1	1	-	NC-detected suspected pathogenPseudomonas_balearica:1(特异:0),RPM:1	1|10	1;	-	-	-	-	-	-	-	-	-	-	-	-
20240505_000H75LCH	SHMTCAP1569-DR	all	DNA_RNA	12.62	Species	G-	2;-;-	-	N	99.08	Stenotrophomonas	Stenotrophomonas	2	438	215	275	25.44	Stenotrophomonas maltophilia	Stenotrophomonas maltophilia	1	99.09	434	391	212	272	25.2	2.518	15749/4856362	0.0032	55	134	2.2316	NC-detected suspected pathogenStenotrophomonas_maltophilia:226(特异:95),RPM:181	10|10	434;152|91|226|74|120|927|143|172|95	-	B	-	-	-	-	-	-	-	-	-	-
20240505_000H75LCH	SHMTCAP1569-DR	all	DNA_RNA	0.26	Species	G-	0;-;-	-	N	100	Stenotrophomonas	Stenotrophomonas	2	438	215	275	25.44	Stenotrophomonas rhizophila	Stenotrophomonas rhizophila	2	0.46	2	2	0	2	0.12	2	97/4198652	0	0	1	-	-	2|10	2;11	-	-	-	-	-	-	-	-	-	-	-	-
20240505_000H75LCH	SHMTCAP1569-DR	all	DNA_RNA	0	Species	G-	0;-;-	-	N	100	Stenotrophomonas	Stenotrophomonas	2	438	215	275	25.44	Stenotrophomonas chelatiphaga	Stenotrophomonas *	3	0.23	1	1	0	1	0.06	1	97/3967734	0	0	1	-	-	2|10	1;1	-	-	-	-	-	-	-	-	-	-	-	-
20240505_000H75LCH	SHMTCAP1569-DR	all	DNA_RNA	0.25	Species	G-	1;-;-	-	N	100	Stenotrophomonas	Stenotrophomonas	2	438	215	275	25.44	Stenotrophomonas acidaminiphila	Stenotrophomonas acidaminiphila	3	0.23	1	1	1	1	0.06	1	97/3915662	0	1	1	-	-	2|10	1;4	-	B	-	-	-	-	-	-	-	-	-	-
20240505_000H75LCH	SHMTCAP1569-DR	all	DNA_RNA	0.93	Species	G+	3;Category II;乙类	-	N	99.03	Mycobacterium	Mycobacterium	3	210	177	132	12.2	Mycobacterium tuberculosis	Mycobacterium tuberculosis	1	98.1	206	2	0	130	11.96	2.5492	6927/4414742	0.0016	0	68	-	-	2|10	206;95	-	A	-	-	-	-	-	Mycobacterium tuberculosis complex	Mycobacterium tuberculosis complex	206	154	130
20240505_000H75LCH	SHMTCAP1569-DR	all	DNA_RNA	0.92	Species	G+	3;Category III;-	-	N	99	Mycobacterium	Mycobacterium	3	210	177	132	12.2	Mycobacterium pinnipedii	Mycobacterium pinnipedii	2	95.71	201	0	0	126	11.67	2.5888	6647/4325454	0.0015	0	66	-	-	2|10	201;90	-	A	-	-	-	-	-	Mycobacterium tuberculosis complex	Mycobacterium tuberculosis complex	206	154	130
20240505_000H75LCH	SHMTCAP1569-DR	all	DNA_RNA	0.94	Species	G+	3;Category III;-	-	N	99	Mycobacterium	Mycobacterium	3	210	177	132	12.2	Mycobacterium microti	Mycobacterium microti	2	95.71	201	0	0	126	11.67	2.4298	7082/4384561	0.0016	0	71	-	-	2|10	201;94	-	A	-	-	-	-	-	Mycobacterium tuberculosis complex	Mycobacterium tuberculosis complex	206	154	130
20240505_000H75LCH	SHMTCAP1569-DR	all	DNA_RNA	0.89	Species	G+	3;Category III;-	-	N	99	Mycobacterium	Mycobacterium	3	210	177	132	12.2	Mycobacterium mungi	Mycobacterium mungi	4	95.24	200	0	0	126	11.61	2.4486	6995/4348519	0.0016	0	68	-	-	2|10	200;88	-	A	-	-	-	-	-	Mycobacterium tuberculosis complex	Mycobacterium tuberculosis complex	206	154	130
20240505_000H75LCH	SHMTCAP1569-DR	all	DNA_RNA	0.88	Species	G+	3;Category III;-	-	N	98.99	Mycobacterium	Mycobacterium	3	210	177	132	12.2	Mycobacterium africanum	Mycobacterium africanum	5	94.76	199	0	0	125	11.56	2.5881	6574/4366809	0.0015	0	64	-	-	2|10	199;87	-	A	-	-	-	-	-	Mycobacterium tuberculosis complex	Mycobacterium tuberculosis complex	206	154	130
20240505_000H75LCH	SHMTCAP1569-DR	all	DNA_RNA	0.89	Species	G+	3;Category III;-	-	N	98.98	Mycobacterium	Mycobacterium	3	210	177	132	12.2	Mycobacterium orygis	Mycobacterium orygis	6	93.81	197	0	0	124	11.44	2.4967	6737/4352172	0.0015	0	65	-	-	2|10	197;94	-	A	-	-	-	-	-	Mycobacterium tuberculosis complex	Mycobacterium tuberculosis complex	206	154	130
20240505_000H75LCH	SHMTCAP1569-DR	all	DNA_RNA	0.88	Species	G+	3;Category II;-	-	N	98.98	Mycobacterium	Mycobacterium	3	210	177	132	12.2	Mycobacterium bovis	Mycobacterium bovis	7	93.33	196	0	0	123	11.38	2.5885	6517/4347648	0.0015	0	63	-	-	2|10	196;93	-	A	-	-	-	-	-	Mycobacterium tuberculosis complex	Mycobacterium tuberculosis complex	206	154	130
20240505_000H75LCH	SHMTCAP1569-DR	all	DNA_RNA	0.87	Species	G+	3;Category III;-	-	N	98.96	Mycobacterium	Mycobacterium	3	210	177	132	12.2	Mycobacterium caprae	Mycobacterium caprae	8	91.43	192	0	0	121	11.15	2.5234	6517/4312446	0.0015	0	64	-	-	2|10	192;94	-	A	-	-	-	-	-	Mycobacterium tuberculosis complex	Mycobacterium tuberculosis complex	206	154	130
20240505_000H75LCH	SHMTCAP1569-DR	all	DNA_RNA	0.78	Species	G+	3;Category III;-	-	N	98.94	Mycobacterium	Mycobacterium	3	210	177	132	12.2	Mycobacterium canettii	Mycobacterium canettii	9	90	189	0	0	119	10.98	2.7549	5831/4297970	0.0014	0	56	-	-	2|10	189;74	-	A	-	-	-	-	-	Mycobacterium tuberculosis complex	Mycobacterium tuberculosis complex	206	154	130
20240505_000H75LCH	SHMTCAP1569-DR	all	DNA_RNA	0.12	Species	G+	2;Category III;-	-	N	100	Mycobacterium	Mycobacterium	3	210	177	132	12.2	Mycobacterium arosiense	Mycobacterium arosiense	10	1.9	4	0	0	3	0.23	1	348/5980206	0.0001	0	3	-	-	4|10	4;1|1|11	-	B	-	-	-	-	-	Mycobacterium avium complex	Mycobacterium avium complex	4	0	3
20240505_000H75LCH	SHMTCAP1569-DR	all	DNA_RNA	0.09	Species	G+	2;Category III;-	-	N	100	Mycobacterium	Mycobacterium	3	210	177	132	12.2	Mycobacterium timonense	Mycobacterium timonense	11	1.43	3	0	0	2	0.17	1	251/6009989	0	0	2	-	-	1|10	3;	-	-	-	-	-	-	-	Mycobacterium avium complex	Mycobacterium avium complex	4	0	3
20240505_000H75LCH	SHMTCAP1569-DR	all	DNA_RNA	0.09	Species	G+	3;Category III;-	-	N	100	Mycobacterium	Mycobacterium	3	210	177	132	12.2	Mycobacterium paraintracellulare	Mycobacterium paraintracellulare	11	1.43	3	0	0	2	0.17	1	251/5527834	0	0	2	-	-	1|10	3;	-	B	-	-	-	-	-	Mycobacterium avium complex	Mycobacterium avium complex	4	0	3
20240505_000H75LCH	SHMTCAP1569-DR	all	DNA_RNA	0.1	Species	G+	2;Category III;-	-	N	100	Mycobacterium	Mycobacterium	3	210	177	132	12.2	Mycobacterium marseillense	Mycobacterium massiliense	11	1.43	3	0	0	2	0.17	1	251/5266037	0	0	2	-	-	1|10	3;	-	B	-	-	-	-	-	Mycobacterium avium complex	Mycobacterium avium complex	4	0	3
20240505_000H75LCH	SHMTCAP1569-DR	all	DNA_RNA	0.12	Species	G+	2;Category III;-	-	N	100	Mycobacterium	Mycobacterium	3	210	177	132	12.2	Mycobacterium mantenii	Mycobacterium mantenii	11	1.43	3	0	0	2	0.17	1	251/5792343	0	0	2	-	-	2|10	3;4	-	B	-	-	-	-	-	Mycobacterium avium complex	Mycobacterium avium complex	4	0	3
20240505_000H75LCH	SHMTCAP1569-DR	all	DNA_RNA	0.08	Subspecies	G+	3;Category III;-	-	N	100	Mycobacterium	Mycobacterium	3	210	177	132	12.2	Mycobacterium intracellulare	Mycobacterium intracellulare	11	1.43	3	0	0	2	0.17	1	251/5435152	0	0	2	-	-	1|10	3;	-	B	Mycobacterium intracellulare subsp. Yongonense	Mycobacterium intracellulare subsp. yongonense	3	0	2	Mycobacterium avium complex	Mycobacterium avium complex	4	0	3
20240505_000H75LCH	SHMTCAP1569-DR	all	DNA_RNA	0.09	Subspecies	G+	3;Category III;-	-	N	100	Mycobacterium	Mycobacterium	3	210	177	132	12.2	Mycobacterium intracellulare	Mycobacterium intracellulare	11	1.43	3	0	0	2	0.17	1	251/5589007	0	0	2	-	-	1|10	3;	-	-	Mycobacterium intracellulare subsp. intracellulare	Mycobacterium intracellulare subsp. intracellulare	3	0	2	Mycobacterium avium complex	Mycobacterium avium complex	4	0	3
20240505_000H75LCH	SHMTCAP1569-DR	all	DNA_RNA	0.09	Species	G+	3;Category III;-	-	N	100	Mycobacterium	Mycobacterium	3	210	177	132	12.2	Mycobacterium intracellulare	Mycobacterium intracellulare	11	1.43	3	0	0	2	0.17	1	251/5613941	0	0	2	-	-	1|10	3;	-	B	-	-	-	-	-	Mycobacterium avium complex	Mycobacterium avium complex	4	0	3
20240505_000H75LCH	SHMTCAP1569-DR	all	DNA_RNA	0.08	Subspecies	G+	3;Category III;-	-	N	100	Mycobacterium	Mycobacterium	3	210	177	132	12.2	Mycobacterium intracellulare	Mycobacterium intracellulare	11	1.43	3	0	0	2	0.17	1	251/6180270	0	0	2	-	-	1|10	3;	-	B	Mycobacterium intracellulare subsp. Chimaera	Mycobacterium intracellulare subsp. chimaera	3	0	2	Mycobacterium avium complex	Mycobacterium avium complex	4	0	3
20240505_000H75LCH	SHMTCAP1569-DR	all	DNA_RNA	0.12	Species	G+	2;Category III;-	-	N	100	Mycobacterium	Mycobacterium	3	210	177	132	12.2	Mycobacterium colombiense	Mycobacterium colombiense	11	1.43	3	0	0	2	0.17	1	251/5722443	0	0	2	-	-	2|10	3;1	-	B	-	-	-	-	-	Mycobacterium avium complex	Mycobacterium avium complex	4	0	3
20240505_000H75LCH	SHMTCAP1569-DR	all	DNA_RNA	0.09	Species	G+	2;Category III;-	-	N	100	Mycobacterium	Mycobacterium	3	210	177	132	12.2	Mycobacterium bouchedurhonense	Mycobacterium massiliense	11	1.43	3	0	0	2	0.17	1	251/5897311	0	0	2	-	-	1|10	3;	-	B	-	-	-	-	-	Mycobacterium avium complex	Mycobacterium avium complex	4	0	3
20240505_000H75LCH	SHMTCAP1569-DR	all	DNA_RNA	0.11	Species	G+	3;Category III;-	-	N	100	Mycobacterium	Mycobacterium	3	210	177	132	12.2	Mycobacterium avium	Mycobacterium avium	11	1.43	3	0	0	2	0.17	1	251/5301832	0	0	2	-	-	1|10	3;	-	B	-	-	-	-	-	Mycobacterium avium complex	Mycobacterium avium complex	4	0	3
20240505_000H75LCH	SHMTCAP1569-DR	all	DNA_RNA	0.1	Species	G+	2;Category III;-	-	N	100	Mycobacterium	Mycobacterium	3	210	177	132	12.2	Mycobacterium saskatchewanense	Mycobacterium saskatchewanense	19	0.95	2	0	0	2	0.12	1	160/6008916	0	0	2	-	-	1|10	2;	-	B	-	-	-	-	-	Mycobacterium simiae complex	Mycobacterium simiae complex	3	0	2
20240505_000H75LCH	SHMTCAP1569-DR	all	DNA_RNA	0.08	Species	G+	2;Category III;-	-	N	100	Mycobacterium	Mycobacterium	3	210	177	132	12.2	Mycobacterium lepraemurium	Mycobacterium leprae	19	0.95	2	0	0	2	0.12	1	154/4050523	0	0	1	-	-	1|10	2;	-	B	-	-	-	-	-	Mycobacterium avium complex	Mycobacterium avium complex	4	0	3
20240505_000H75LCH	SHMTCAP1569-DR	all	DNA_RNA	0.1	Species	G+	2;Category III;-	-	N	100	Mycobacterium	Mycobacterium	3	210	177	132	12.2	Mycobacterium intermedium	Mycobacterium intermedium	19	0.95	2	0	0	2	0.12	1	160/6855640	0	0	2	-	-	1|10	2;	-	B	-	-	-	-	-	Mycobacterium simiae complex	Mycobacterium simiae complex	3	0	2
20240505_000H75LCH	SHMTCAP1569-DR	all	DNA_RNA	0.04	Species	G+	2;Category III;-	-	N	100	Mycobacterium	Mycobacterium	3	210	177	132	12.2	Mycobacterium triplex	Mycobacterium triplex	22	0.48	1	0	0	1	0.06	1	63/6382840	0	0	1	-	-	1|10	1;	-	B	-	-	-	-	-	Mycobacterium simiae complex	Mycobacterium simiae complex	3	0	2
20240505_000H75LCH	SHMTCAP1569-DR	all	DNA_RNA	0.05	Species	G+	2;Category III;-	-	N	100	Mycobacterium	Mycobacterium	3	210	177	132	12.2	Mycobacterium simiae	Mycobacterium simiae	22	0.48	1	0	0	1	0.06	1	63/5788994	0	0	1	-	-	1|10	1;	-	B	-	-	-	-	-	Mycobacterium simiae complex	Mycobacterium simiae complex	3	0	2
20240505_000H75LCH	SHMTCAP1569-DR	all	DNA_RNA	0.05	Species	G+	2;Category III;-	-	N	100	Mycobacterium	Mycobacterium	3	210	177	132	12.2	Mycobacterium shigaense	Mycobacterium shigaense	22	0.48	1	0	0	1	0.06	1	63/5232660	0	0	1	-	-	1|10	1;	-	B	-	-	-	-	-	Mycobacterium simiae complex	Mycobacterium simiae complex	3	0	2
20240505_000H75LCH	SHMTCAP1569-DR	all	DNA_RNA	0.05	Species	G+	2;Category III;-	-	N	100	Mycobacterium	Mycobacterium	3	210	177	132	12.2	Mycobacterium sherrisii	Mycobacterium sherrisii	22	0.48	1	0	0	1	0.06	1	63/5686820	0	0	1	-	-	1|10	1;	-	B	-	-	-	-	-	Mycobacterium simiae complex	Mycobacterium simiae complex	3	0	2
20240505_000H75LCH	SHMTCAP1569-DR	all	DNA_RNA	0.04	Species	G+	2;Category III;-	-	N	100	Mycobacterium	Mycobacterium	3	210	177	132	12.2	Mycobacterium paraense	Mycobacterium paraense	22	0.48	1	0	0	1	0.06	1	63/5806129	0	0	1	-	-	1|10	1;	-	B	-	-	-	-	-	Mycobacterium simiae complex	Mycobacterium simiae complex	3	0	2
20240505_000H75LCH	SHMTCAP1569-DR	all	DNA_RNA	0.04	Species	G+	1;Category III;-	-	N	100	Mycobacterium	Mycobacterium	3	210	177	132	12.2	Mycobacterium palustre	Mycobacterium palustre	22	0.48	1	0	0	1	0.06	1	63/6037522	0	0	1	-	-	1|10	1;	-	B	-	-	-	-	-	Mycobacterium simiae complex	Mycobacterium simiae complex	3	0	2
20240505_000H75LCH	SHMTCAP1569-DR	all	DNA_RNA	0.05	Species	G+	1;Category III;-	-	N	100	Mycobacterium	Mycobacterium	3	210	177	132	12.2	Mycobacterium kubicae	Mycobacterium kubicae	22	0.48	1	0	0	1	0.06	1	63/6013531	0	0	1	-	-	1|10	1;	-	B	-	-	-	-	-	Mycobacterium simiae complex	Mycobacterium simiae complex	3	0	2
20240505_000H75LCH	SHMTCAP1569-DR	all	DNA_RNA	0.04	Species	G+	2;Category III;-	-	N	100	Mycobacterium	Mycobacterium	3	210	177	132	12.2	Mycobacterium interjectum	Mycobacterium interjectum	22	0.48	1	0	0	1	0.06	1	63/5929237	0	0	1	-	-	1|10	1;	-	B	-	-	-	-	-	Mycobacterium simiae complex	Mycobacterium simiae complex	3	0	2
20240505_000H75LCH	SHMTCAP1569-DR	all	DNA_RNA	0.04	Species	G+	2;Category III;-	-	N	100	Mycobacterium	Mycobacterium	3	210	177	132	12.2	Mycobacterium genavense	Mycobacterium genavense	22	0.48	1	0	0	1	0.06	1	63/4936071	0	0	1	-	-	1|10	1;	-	B	-	-	-	-	-	Mycobacterium simiae complex	Mycobacterium simiae complex	3	0	2
20240505_000H75LCH	SHMTCAP1569-DR	all	DNA_RNA	0	Species	G+	2;Category III;-	-	N	100	Mycobacterium	Mycobacterium	3	210	177	132	12.2	Mycobacterium europaeum	Mycobacterium europaeum	22	0.48	1	0	0	1	0.06	1	97/6152523	0	0	1	-	-	1|10	1;	-	B	-	-	-	-	-	Mycobacterium simiae complex	Mycobacterium simiae complex	3	0	2
20240505_000H75LCH	SHMTCAP1569-DR	all	DNA_RNA	6.82	Species	G-	0;-;-	-	N	97.62	Acinetobacter	Acinetobacter	4	62	62	39	3.6	Acinetobacter guillouiae	Acinetobacter guillouiae	1	67.74	42	42	42	27	2.44	3.2237	1234/4878424	0.0003	7	10	2.4706	NC-detected suspected pathogenAcinetobacter_guillouiae:18(特异:17),RPM:15	10|10	42;14|8|18|9|13|85|11|29|20	-	-	-	-	-	-	-	-	-	-	-	-
20240505_000H75LCH	SHMTCAP1569-DR	all	DNA_RNA	1.55	Species	G-	2;-;-	-	N	100	Acinetobacter	Acinetobacter	4	62	62	39	3.6	Acinetobacter junii	Acinetobacter junii	2	12.9	8	8	8	6	0.46	1.8473	406/3288057	0.0001	4	4	-	-	3|10	8;7|1	-	C	-	-	-	-	-	-	-	-	-	-
20240505_000H75LCH	SHMTCAP1569-DR	all	DNA_RNA	0.32	Species	G-	2;-;-	Background	N	100	Acinetobacter	Acinetobacter	4	62	62	39	3.6	Acinetobacter johnsonii	Acinetobacter johnsonii	3	9.68	6	6	6	4	0.35	3	194/3540498	0.0001	1	1	-	-	4|10	6;8|22|6	-	C	-	-	-	-	-	-	-	-	-	-
20240505_000H75LCH	SHMTCAP1569-DR	all	DNA_RNA	0.85	Species	G-	2;-;-	-	N	100	Acinetobacter	Acinetobacter	4	62	62	39	3.6	Acinetobacter pittii	Acinetobacter pittii	4	8.06	5	5	2	4	0.29	1.6667	291/3799152	0.0001	1	2	-	-	2|10	5;2	-	A	-	-	-	-	-	-	-	-	-	-
20240505_000H75LCH	SHMTCAP1569-DR	all	DNA_RNA	0	Species	-	0;-;-	-	N	0	Acinetobacter	Acinetobacter	4	62	62	39	3.6	Acinetobacter idrijaensis	-	5	1.61	1	1	1	1	0.06	1	96/3846869	0	1	1	-	-	1|10	1;	-	-	-	-	-	-	-	-	-	-	-	-
20240505_000H75LCH	SHMTCAP1569-DR	all	DNA_RNA	1.44	Species	G-	2;-;-	-	N	96.97	Achromobacter	Achromobacter	5	38	38	24	2.21	Achromobacter xylosoxidans	Achromobacter xylosoxidans	1	86.84	33	24	20	21	1.92	3.7545	778/6813182	0.0001	5	8	1.4286	NC-detected suspected pathogenAchromobacter_xylosoxidans:25(特异:14),RPM:20	10|10	33;5|6|25|5|20|72|11|18|12	-	B	-	-	-	-	-	-	-	-	-	-
20240505_000H75LCH	SHMTCAP1569-DR	all	DNA_RNA	0	Species	-	0;-;-	-	N	90.91	Achromobacter	Achromobacter	5	38	38	24	2.21	Achromobacter dolens	Achromobacter dolens	2	28.95	11	2	0	7	0.64	3.1851	335/6216227	0.0001	0	3	-	NC-detected suspected pathogenAchromobacter_dolens:6(特异:0),RPM:5	2|10	11;25	-	-	-	-	-	-	-	-	-	-	-	-
20240505_000H75LCH	SHMTCAP1569-DR	all	DNA_RNA	0.09	Species	G+	2;Category III;-	-	N	100	Mycolicibacterium	Mycolicibacterium	6	35	2	22	2.03	Mycobacterium hodleri	Mycobacterium hodleri	1	5.71	2	2	0	2	0.12	2	90/6529154	0	0	1	-	-	1|10	2;	-	-	-	-	-	-	-	-	-	-	-	-
20240505_000H75LCH	SHMTCAP1569-DR	all	DNA_RNA	0	Species	G+	0;-;-	-	N	0	Mycolicibacterium	Mycolicibacterium	6	35	2	22	2.03	Mycolicibacterium psychrotolerans	Mycobacterium psychrotolerans	2	2.86	1	1	0	1	0.06	1	97/5732362	0	0	1	-	-	1|10	1;	-	-	-	-	-	-	-	-	-	-	-	-
20240505_000H75LCH	SHMTCAP1569-DR	all	DNA_RNA	3.48	Species	G-	1;-;-	-	N	66.67	Delftia	Delftia	6	35	26	22	2.03	Delftia tsuruhatensis	Delftia tsuruhatensis	1	60	21	12	8	14	1.22	1.8291	1065/6639232	0.0002	4	11	2.6667	NC-detected suspected pathogenDelftia_tsuruhatensis:7(特异:3),RPM:6	10|10	21;10|2|7|5|12|23|6|16|5	-	D	-	-	-	-	-	-	-	-	-	-
20240505_000H75LCH	SHMTCAP1569-DR	all	DNA_RNA	2	Species	G-	1;-;-	Background	N	73.33	Delftia	Delftia	6	35	26	22	2.03	Delftia acidovorans	Delftia acidovorans	2	42.86	15	5	0	10	0.87	1.6751	834/6740494	0.0001	0	9	-	NC-detected suspected pathogenDelftia_acidovorans:9(特异:0),RPM:8	9|10	15;6|9|5|9|25|6|16|4	-	D	-	-	-	-	-	-	-	-	-	-
20240505_000H75LCH	SHMTCAP1569-DR	all	DNA_RNA	1.36	Species	G-	0;-;-	-	N	81.82	Delftia	Delftia	6	35	26	22	2.03	Delftia sp. Cs1-4	Delftia *	3	31.43	11	3	0	7	0.64	1.3908	696/6685842	0.0001	0	8	-	NC-detected suspected pathogenDelftia_sp._Cs1-4:3(特异:0),RPM:3	7|10	11;9|5|7|20|7|10	-	-	-	-	-	-	-	-	-	-	-	-
20240505_000H75LCH	SHMTCAP1569-DR	all	DNA_RNA	3.33	Species	G-	1;-;-	Background	N	100	Brevundimonas	Brevundimonas	8	25	23	16	1.45	Brevundimonas vesicularis	Brevundimonas vesicularis	1	92	23	23	8	15	1.34	3.1159	578/3345527	0.0002	2	6	-	NC-detected suspected pathogenBrevundimonas_vesicularis:1(特异:0),RPM:1	4|10	23;4|1|1	-	D	-	-	-	-	-	-	-	-	-	-
20240505_000H75LCH	SHMTCAP1569-DR	all	DNA_RNA	0	Species	-	0;-;-	-	N	100	Brevundimonas	Brevundimonas	8	25	23	16	1.45	Brevundimonas aurantiaca	Brevundimonas aurantiaca	2	8	2	2	0	2	0.12	2	97/3288596	0	0	1	-	-	2|10	2;1	-	-	-	-	-	-	-	-	-	-	-	-
20240505_000H75LCH	SHMTCAP1569-DR	all	DNA_RNA	1.43	Species	G+	1;Category III;-	Background	Y	100	Staphylococcus	Staphylococcus	9	19	18	12	1.1	Staphylococcus epidermidis	Staphylococcus epidermidis	1	84.21	16	16	15	11	0.93	1.5672	975/2544197	0.0004	6	8	-	-	5|10	16;5|766|31|2	-	D	-	-	-	-	-	-	-	-	-	-
20240505_000H75LCH	SHMTCAP1569-DR	all	DNA_RNA	0.19	Species	G+	1;-;-	-	Y	100	Staphylococcus	Staphylococcus	9	19	18	12	1.1	Staphylococcus saprophyticus	Staphylococcus saprophyticus	2	15.79	3	3	3	2	0.17	2.6944	108/2583619	0	1	1	-	-	1|10	3;	-	D	-	-	-	-	-	-	-	-	-	-
20240505_000H75LCH	SHMTCAP1569-DR	all	DNA_RNA	2.11	Species	G+	1;-;-	Background	Y	94.74	Cutibacterium	-	9	19	18	12	1.1	Cutibacterium acnes	Cutibacterium acnes	1	100	19	18	17	12	1.1	1.5802	1053/2540008	0.0004	8	11	5.6667	NC-detected suspected pathogenCutibacterium_acnes:4(特异:3),RPM:4	10|10	19;6|2|4|7|6|187|55|6|6	-	D	-	-	-	-	-	-	-	-	-	-
20240505_000H75LCH	SHMTCAP1569-DR	all	DNA_RNA	0.65	Species	G+	1;-;-	-	N	100	Lawsonella	-	11	18	18	12	1.05	Lawsonella clevelandensis	-	1	100	18	18	18	12	1.05	4.6937	333/1915154	0.0002	2	2	-	-	5|10	18;3|20|1|2	-	D	-	-	-	-	-	-	-	-	-	-
20240505_000H75LCH	SHMTCAP1569-DR	all	DNA_RNA	2.88	Species	G-	0;-;-	Background	N	100	Sphingomonas	Sphingomonas	12	17	12	11	0.99	Sphingomonas paucimobilis	Sphingomonas paucimobilis	1	64.71	11	10	10	7	0.64	2.5263	399/4327402	0.0001	4	4	1.6667	NC-detected suspected pathogenSphingomonas_paucimobilis:6(特异:6),RPM:5	9|10	11;3|1|6|7|1|137|16|10	-	-	-	-	-	-	-	-	-	-	-	-
20240505_000H75LCH	SHMTCAP1569-DR	all	DNA_RNA	0.66	Species	G-	0;-;-	Background	N	50	Sphingomonas	Sphingomonas	12	17	12	11	0.99	Sphingomonas melonis	Sphingomonas melonis	2	11.76	2	1	1	2	0.12	1	181/4047966	0	1	2	0.1111	NC-detected suspected pathogenSphingomonas_melonis:10(特异:9),RPM:8	8|10	2;8|10|2|69|7|3|6	-	-	-	-	-	-	-	-	-	-	-	-
20240505_000H75LCH	SHMTCAP1569-DR	all	DNA_RNA	0	Species	G-	0;-;-	-	N	100	Sphingomonas	Sphingomonas	12	17	12	11	0.99	Sphingomonas koreensis	Sphingomonas *	3	5.88	1	1	0	1	0.06	1	97/5076395	0	0	1	-	-	2|10	1;2	-	-	-	-	-	-	-	-	-	-	-	-
20240505_000H75LCH	SHMTCAP1569-DR	all	DNA_RNA	0	Species	G-	0;-;-	-	N	100	Sphingomonas	Sphingomonas	12	17	12	11	0.99	Sphingomonas hankookensis	Sphingomonas hankookensis	3	5.88	1	1	1	1	0.06	1	97/3812840	0	1	1	-	-	1|10	1;	-	-	-	-	-	-	-	-	-	-	-	-
20240505_000H75LCH	SHMTCAP1569-DR	all	DNA_RNA	0.26	Species	G+	1;-;-	Background	Y	100	Corynebacterium	Corynebacterium	13	14	10	9	0.81	Corynebacterium tuberculostearicum	Gordonia tuberculostearicum	1	50	7	7	4	5	0.41	3.4641	181/2453172	0.0001	1	2	4	NC-detected suspected pathogenCorynebacterium_tuberculostearicum:3(特异:1),RPM:3	6|10	7;1|3|430|46|2	-	C	-	-	-	-	-	-	-	-	-	-
20240505_000H75LCH	SHMTCAP1569-DR	all	DNA_RNA	0.17	Species	G+	1;Category III;-	Background	N	100	Corynebacterium	Corynebacterium	13	14	10	9	0.81	Corynebacterium striatum	Corynebacterium striatum	2	21.43	3	3	3	2	0.17	1.5946	111/2914153	0	2	2	-	-	2|10	3;2	-	C	-	-	-	-	-	-	-	-	-	-
20240505_000H75LCH	SHMTCAP1569-DR	all	DNA_RNA	0.31	Species	G+	0;-;-	-	N	100	Corynebacterium	Corynebacterium	13	14	10	9	0.81	Corynebacterium kefirresidentii	Corynebacterium kefirresidentii	3	14.29	2	2	2	2	0.12	1.5156	128/2432358	0.0001	1	1	-	NC-detected suspected pathogenCorynebacterium_kefirresidentii:1(特异:0),RPM:1	3|10	2;39|5	-	-	-	-	-	-	-	-	-	-	-	-
20240505_000H75LCH	SHMTCAP1569-DR	all	DNA_RNA	0.11	Species	G+	1;-;-	-	Y	100	Corynebacterium	Corynebacterium	13	14	10	9	0.81	Corynebacterium simulans	Corynebacterium simulans	4	7.14	1	1	0	1	0.06	1	73/2598702	0	0	1	-	-	2|10	1;3	-	C	-	-	-	-	-	-	-	-	-	-
20240505_000H75LCH	SHMTCAP1569-DR	all	DNA_RNA	0	Species	G+	1;-;-	Background	N	0	Corynebacterium	Corynebacterium	13	14	10	9	0.81	Corynebacterium accolens	Corynebacterium accolens	4	7.14	1	1	0	1	0.06	1	97/2437186	0	0	1	-	-	3|10	1;7|3	-	C	-	-	-	-	-	-	-	-	-	-
20240505_000H75LCH	SHMTCAP1569-DR	all	DNA_RNA	0.52	Species	-	0;-;-	-	N	100	Kocuria	Kocuria	14	12	12	8	0.7	Kocuria rosea	Kocuria rosea	1	75	9	9	5	6	0.52	2.3333	372/4300822	0.0001	3	3	-	-	1|10	9;	-	-	-	-	-	-	-	-	-	-	-	-
20240505_000H75LCH	SHMTCAP1569-DR	all	DNA_RNA	0.19	Species	G+	1;-;-	Background	N	100	Kocuria	Kocuria	14	12	12	8	0.7	Kocuria palustris	Kocuria palustris	2	25	3	3	3	2	0.17	3	87/2854447	0	1	1	-	-	2|10	3;15	-	C	-	-	-	-	-	-	-	-	-	-
20240505_000H75LCH	SHMTCAP1569-DR	all	DNA_RNA	0.93	Species	G-	0;-;-	-	N	100	Agrobacterium	Agrobacterium	15	11	5	7	0.64	Agrobacterium tumefaciens	Agrobacterium tumefaciens	1	45.45	5	5	0	4	0.29	2.5	194/4949319	0	0	2	-	-	3|10	5;2|1	-	-	-	-	-	-	-	-	-	-	-	-
20240505_000H75LCH	SHMTCAP1569-DR	all	DNA_RNA	0.53	Species	G-	0;-;-	-	N	100	Agrobacterium	Agrobacterium	15	11	5	7	0.64	Agrobacterium fabrum	Agrobacterium *	2	27.27	3	3	0	2	0.17	3	97/4919214	0	0	1	-	-	1|10	3;	-	-	-	-	-	-	-	-	-	-	-	-
20240505_000H75LCH	SHMTCAP1569-DR	all	DNA_RNA	0.15	Species	G+	2;Category III;其他	-	N	100	Streptococcus	Streptococcus	16	9	9	6	0.52	Streptococcus pneumoniae	Streptococcus pneumoniae	1	100	9	9	7	6	0.52	4.1638	177/2148476	0.0001	2	2	-	-	1|10	9;	-	A	-	-	-	-	-	Streptococcus mitis group	Streptococcus anginosus group	9	9	6
20240505_000H75LCH	SHMTCAP1569-DR	all	DNA_RNA	1.16	Species	-	0;-;-	-	N	87.5	Rhizobium	Rhizobium	17	8	5	6	0.46	Rhizobium pusense	Rhizobium pusense	1	100	8	5	5	6	0.46	2.0145	345/5285610	0.0001	3	4	0.7143	NC-detected suspected pathogenRhizobium_pusense:7(特异:7),RPM:6	8|10	8;10|1|7|2|39|16|1	-	-	-	-	-	-	-	-	-	-	-	-
20240505_000H75LCH	SHMTCAP1569-DR	all	DNA_RNA	0	Species	G-	1;-;-	Background	N	25	Ralstonia	Ralstonia	18	7	6	5	0.41	Ralstonia insidiosa	Ralstonia insidiosa	1	57.14	4	3	3	3	0.23	1.3371	267/6193265	0	2	3	0.75	NC-detected suspected pathogenRalstonia_insidiosa:4(特异:4),RPM:4	9|10	4;5|1|4|3|50|1|2|1	-	D	-	-	-	-	-	-	-	-	-	-
20240505_000H75LCH	SHMTCAP1569-DR	all	DNA_RNA	1	Species	G-	1;-;-	Background	N	100	Ralstonia	Ralstonia	18	7	6	5	0.41	Ralstonia pickettii	Ralstonia pickettii	2	42.86	3	3	3	2	0.17	3	97/5816172	0	1	1	3	NC-detected suspected pathogenRalstonia_pickettii:1(特异:1),RPM:1	9|10	3;1|1|2|2|48|1|7|2	-	C	-	-	-	-	-	-	-	-	-	-
20240505_000H75LCH	SHMTCAP1569-DR	all	DNA_RNA	0.63	Species	G-	2;Category III;-	-	N	100	Haemophilus	Haemophilus	18	7	7	5	0.41	Haemophilus influenzae	Haemophilus influenzae	1	100	7	7	3	5	0.41	1.7378	370/1915356	0.0002	2	4	-	-	1|10	7;	-	A	-	-	-	-	-	-	-	-	-	-
20240505_000H75LCH	SHMTCAP1569-DR	all	DNA_RNA	1.54	Species	G-	1;-;-	Background	N	100	Cupriavidus	Cupriavidus	18	7	7	5	0.41	Cupriavidus metallidurans	Cupriavidus metallidurans	1	100	7	7	7	5	0.41	3.129	217/3928209	0.0001	2	2	-	-	6|10	7;1|9|4|1|2	-	D	-	-	-	-	-	-	-	-	-	-
20240505_000H75LCH	SHMTCAP1569-DR	all	DNA_RNA	1.52	Species	G-	0;-;-	-	N	83.33	Meiothermus	Meiothermus	21	6	6	4	0.35	Meiothermus silvanus	Meiothermus silvanus	1	100	6	6	6	4	0.35	1.6912	340/3250913	0.0001	3	3	-	-	1|10	6;	-	-	-	-	-	-	-	-	-	-	-	-
20240505_000H75LCH	SHMTCAP1569-DR	all	DNA_RNA	0.6	Species	G+	1;-;-	-	N	100	Gordonia	Gordonia	21	6	6	4	0.35	Gordonia sputi	Gordonia sputi	1	100	6	6	6	4	0.35	1.5	388/4961688	0.0001	4	4	-	-	2|10	6;8	-	C	-	-	-	-	-	-	-	-	-	-
20240505_000H75LCH	SHMTCAP1569-DR	all	DNA_RNA	0.1	Species	G-	2;Category III;-	-	N	100	Bacteroides	Bacteroides	21	6	6	4	0.35	Bacteroides fragilis	Bacteroides fragilis	1	100	6	6	6	4	0.35	6	97/5210584	0	1	1	-	-	2|10	6;1	-	C	-	-	-	-	-	-	-	-	-	-
20240505_000H75LCH	SHMTCAP1569-DR	all	DNA_RNA	0	Species	G-	0;-;-	-	N	100	Aquincola	Aquincola	21	6	1	4	0.35	Aquincola tertiaricarbonis	Aquincola *	1	100	6	6	1	4	0.35	3	194/6319576	0	1	2	-	-	1|10	6;	-	-	-	-	-	-	-	-	-	-	-	-
20240505_000H75LCH	SHMTCAP1569-DR	all	DNA_RNA	0	Species	G-	1;-;-	Background	N	100	Burkholderia	Burkholderia	25	5	4	4	0.29	Burkholderia contaminans	Burkholderia contaminans	1	60	3	1	0	2	0.17	2.0935	139/9005515	0	0	1	-	NC-detected suspected pathogenBurkholderia_contaminans:6(特异:0),RPM:5	6|10	3;6|1|13|1|2	-	D	-	-	-	-	-	Burkholderia cepacia complex	Burkholderia cepacia complex	5	4	4
20240505_000H75LCH	SHMTCAP1569-DR	all	DNA_RNA	0.29	Species	G-	0;-;-	-	N	100	Burkholderia	Burkholderia	25	5	4	4	0.29	Burkholderia stagnalis	-	2	20	1	1	0	1	0.06	1	58/8158954	0	0	1	-	-	2|10	1;3	-	-	-	-	-	-	-	Burkholderia cepacia complex	Burkholderia cepacia complex	5	4	4
20240505_000H75LCH	SHMTCAP1569-DR	all	DNA_RNA	0	Species	G-	2;-;-	-	N	100	Burkholderia	Burkholderia	25	5	4	4	0.29	Burkholderia multivorans	Burkholderia multivorans	2	20	1	1	1	1	0.06	1	97/6478636	0	1	1	-	-	2|10	1;3	-	B	-	-	-	-	-	Burkholderia cepacia complex	Burkholderia cepacia complex	5	4	4
20240505_000H75LCH	SHMTCAP1569-DR	all	DNA_RNA	0.16	Species	G-	2;Category III;-	-	N	100	Yersinia	Yersinia	26	4	4	3	0.23	Yersinia enterocolitica	Yersinia enterocolitica	1	100	4	4	4	3	0.23	4	97/4807490	0	1	1	-	-	2|10	4;1	-	C	-	-	-	-	-	-	-	-	-	-
20240505_000H75LCH	SHMTCAP1569-DR	all	DNA_RNA	0	Species	G-	0;-;-	-	N	0	Acidovorax	Acidovorax	26	4	2	3	0.23	Acidovorax sp. KKS102	Acidovorax *	1	25	1	1	0	1	0.06	1	97/5196935	0	0	1	-	-	1|10	1;	-	-	-	-	-	-	-	-	-	-	-	-
20240505_000H75LCH	SHMTCAP1569-DR	all	DNA_RNA	0.47	Species	G-	1;-;-	-	Y	100	Veillonella	Veillonella	28	3	3	2	0.17	Veillonella parvula	Veillonella parvula	1	100	3	3	3	2	0.17	3	97/2132299	0	1	1	-	-	2|10	3;1	-	C	-	-	-	-	-	-	-	-	-	-
20240505_000H75LCH	SHMTCAP1569-DR	all	DNA_RNA	0.44	Species	G+	1;-;-	Background	Y	100	Micrococcus	Micrococcus	28	3	3	2	0.17	Micrococcus luteus	Micrococcus luteus	1	100	3	3	3	2	0.17	1.5	194/2495693	0.0001	2	2	0.375	NC-detected suspected pathogenMicrococcus_luteus:8(特异:8),RPM:7	5|10	3;3|14|16|8	-	C	-	-	-	-	-	-	-	-	-	-
20240505_000H75LCH	SHMTCAP1569-DR	all	DNA_RNA	0	Species	G-	0;-;-	-	N	100	Methylobacterium	Methylobacterium	28	3	3	2	0.17	Methylobacterium sp. 4-46	Methylobacterium *	1	33.33	1	1	1	1	0.06	1	86/7659055	0	1	1	-	-	2|10	1;1	-	-	-	-	-	-	-	-	-	-	-	-
20240505_000H75LCH	SHMTCAP1569-DR	all	DNA_RNA	0	Species	G-	1;-;-	-	N	100	Methylobacterium	Methylobacterium	28	3	3	2	0.17	Methylobacterium radiotolerans	Methylobacterium radiotolerans	1	33.33	1	1	0	1	0.06	1	62/6077833	0	0	1	0	NC-detected suspected pathogenMethylobacterium_radiotolerans:1(特异:1),RPM:1	3|10	1;2|1	-	D	-	-	-	-	-	-	-	-	-	-
20240505_000H75LCH	SHMTCAP1569-DR	all	DNA_RNA	0.62	Species	G-	0;-;-	-	N	100	Methylobacterium	Methylobacterium	28	3	3	2	0.17	Methylobacterium brachiatum	Methylobacterium brachiatum	1	33.33	1	1	0	1	0.06	1	85/5982025	0	0	1	-	-	1|10	1;	-	-	-	-	-	-	-	-	-	-	-	-
20240505_000H75LCH	SHMTCAP1569-DR	all	DNA_RNA	0.15	Species	G-	2;Category III;-	Background	N	100	Aeromonas	Aeromonas	28	3	3	2	0.17	Aeromonas caviae	Aeromonas caviae	1	100	3	3	3	2	0.17	2.4661	118/4416712	0	1	1	-	-	3|10	3;6|2	-	B	-	-	-	-	-	-	-	-	-	-
20240505_000H75LCH	SHMTCAP1569-DR	all	DNA_RNA	0.13	Species	G+	1;-;-	-	N	100	Tsukamurella	Tsukamurella	32	2	2	2	0.12	Tsukamurella tyrosinosolvens	Tsukamurella tyrosinosolvens	1	100	2	2	2	2	0.12	1.5276	127/5281118	0	1	1	-	-	1|10	2;	-	B	-	-	-	-	-	-	-	-	-	-
20240505_000H75LCH	SHMTCAP1569-DR	all	DNA_RNA	0.07	Species	G+	1;-;-	Background	N	100	Rhodococcus	Rhodococcus	32	2	2	2	0.12	Rhodococcus erythropolis	Rhodococcus erythropolis	1	100	2	2	2	2	0.12	1.9208	101/6236862	0	1	1	-	-	2|10	2;1	-	B	-	-	-	-	-	-	-	-	-	-
20240505_000H75LCH	SHMTCAP1569-DR	all	DNA_RNA	0.16	Species	G+	1;-;-	Background	N	100	Enterococcus	Enterococcus	32	2	2	2	0.12	Enterococcus cecorum	Enterococcus cecorum	1	100	2	2	2	2	0.12	2	97/2420066	0	1	1	-	-	1|10	2;	-	D	-	-	-	-	-	-	-	-	-	-
20240505_000H75LCH	SHMTCAP1569-DR	all	DNA_RNA	0	Species	G-	1;-;-	-	N	100	Comamonas	Comamonas	32	2	1	2	0.12	Comamonas testosteroni	Comamonas testosteroni	1	50	1	1	0	1	0.06	1	97/5530061	0	0	1	-	NC-detected suspected pathogenComamonas_testosteroni:1(特异:0),RPM:1	2|10	1;2	-	D	-	-	-	-	-	-	-	-	-	-
20240505_000H75LCH	SHMTCAP1569-DR	all	DNA_RNA	0	Species	-	0;-;-	-	N	100	Blastomonas	-	32	2	1	2	0.12	Blastomonas natatoria	Blastomonas natatoria	1	100	2	2	1	2	0.12	1	194/4045865	0	1	2	-	-	1|10	2;	-	-	-	-	-	-	-	-	-	-	-	-
20240505_000H75LCH	SHMTCAP1569-DR	all	DNA_RNA	0.93	Species	G-	0;-;-	-	N	100	Paracoccus	Paracoccus	37	1	1	1	0.06	Paracoccus sanguinis	-	1	100	1	1	1	1	0.06	1	63/3588279	0	1	1	-	-	1|10	1;	-	-	-	-	-	-	-	-	-	-	-	-
20240505_000H75LCH	SHMTCAP1569-DR	all	DNA_RNA	0	Species	G-	1;-;-	Background	N	100	Lautropia	Lautropia	37	1	1	1	0.06	Lautropia mirabilis	Lautropia mirabilis	1	100	1	1	1	1	0.06	1	97/3151925	0	1	1	-	-	3|10	1;9|1	-	C	-	-	-	-	-	-	-	-	-	-
20240505_000H75LCH	SHMTCAP1569-DR	all	DNA_RNA	0.06	Species	G-	2;Category III;-	-	N	100	Klebsiella	Klebsiella	37	1	1	1	0.06	Klebsiella aerogenes	Klebsiella aerogenes	1	100	1	1	1	1	0.06	1	97/5452368	0	1	1	-	-	1|10	1;	-	C	-	-	-	-	-	-	-	-	-	-
20240505_000H75LCH	SHMTCAP1569-DR	all	DNA_RNA	0	Species	G-	0;-;-	Background	N	100	Herbaspirillum	Herbaspirillum	37	1	1	1	0.06	Herbaspirillum huttiense	Herbaspirillum huttiense	1	100	1	1	0	1	0.06	1	97/5691775	0	0	1	-	-	3|10	1;1|2	-	-	-	-	-	-	-	-	-	-	-	-
20240505_000H75LCH	SHMTCAP1569-DR	all	DNA_RNA	0	Species	G+	1;-;-	-	N	0	Dietzia	Dietzia	37	1	1	1	0.06	Dietzia natronolimnaea	Dietzia natronolimnaea	1	100	1	1	1	1	0.06	1	94/3791351	0	1	1	-	-	1|10	1;	-	D	-	-	-	-	-	-	-	-	-	-
20240505_000H75LCH	SHMTCAP1569-DR	all	DNA_RNA	0	Species	G+	0;-;-	-	N	0	Deinococcus	Deinococcus	37	1	1	1	0.06	Deinococcus indicus	Deinococcus indicus	1	100	1	1	1	1	0.06	1	92/4467628	0	1	1	-	-	1|10	1;	-	-	-	-	-	-	-	-	-	-	-	-
20240505_000H75LCH	SHMTCAP1569-DR	all	DNA_RNA	1.27	Species	G-	0;-;-	-	N	100	Candidimonas	-	37	1	1	1	0.06	Candidimonas nitroreducens	-	1	100	1	1	1	1	0.06	1	85/5606995	0	1	1	-	-	1|10	1;	-	-	-	-	-	-	-	-	-	-	-	-
20240505_000H75LCH	SHMTCAP1569-DR	all	DNA_RNA	0.48	Species	G+	0;-;-	-	N	100	Brachybacterium	Brachybacterium	37	1	1	1	0.06	Brachybacterium paraconglomeratum	Brachybacterium paraconglomeratum	1	100	1	1	1	1	0.06	1	97/3783832	0	1	1	-	-	2|10	1;3	-	-	-	-	-	-	-	-	-	-	-	-

## Sheet: fungi
Run Name	Sample Name	Sample Type	Library Type	Capture detection rate%	Rank	Classification	Concern level; Hazard classification; Notifiable infectious disease	Background	Colonization	Capture efficiency	Genus name	Genus Chinese name	Genus Rank	Genus Reads	Genus-Specific Reads	RPM (Reads Per Million) - Genus Reads	Genus Abundance (%)	Species Name	Species Chinese Name	Rank within Genus	Species-Genus Ratio (%)	Species Reads	Species optimal read	Species-specific read	RPM - Species read	Species Abundance (%)	Average depth	Coverage	Coverage rate	s_bin_num	Contig	Negative control ratio	Negative control detail	In-batch detected samples	In-batch detection details	Pool strong positive	Interpretation Concern Level	Subspecies Name	Subspecies Chinese Name	Subspecies Reads	Subspecies-Specific Reads	RPM (Reads Per Million) - Subspecies Reads	Complex Name	Complex Chinese Name	Complex Read	Complex-Specific Read	RPM (Reads Per Million) - Complex Read
20240505_000H75LCH	SHMTCAP1569-DR	all	DNA_RNA	0.34	Species	Fungi	0;-;-	-	N	100	Aspergillus	Aspergillus	1	57	16	36	36.54	Aspergillus pseudoglaucus	-	1	50.88	29	0	0	19	18.59	4.9193	508/25728860	0	0	5	-	-	1|10	29;	-	D	-	-	-	-	-	Section Aspergillus	Aspergillus group	31	0	20
20240505_000H75LCH	SHMTCAP1569-DR	all	DNA_RNA	0.05	Species	Fungi	0;-;-	-	N	100	Aspergillus	Aspergillus	1	57	16	36	36.54	Aspergillus nomiae	Aspergillus nomiae	2	14.04	8	0	0	6	5.13	3.5486	175/36167642	0	0	2	-	-	1|10	8;	-	D	-	-	-	-	-	Aspergillus flavus complex (Section Flavi)	Aspergillus flavus group	8	0	6
20240505_000H75LCH	SHMTCAP1569-DR	all	DNA_RNA	0.17	Species	Fungi	1;Category III;-	-	N	100	Aspergillus	Aspergillus	1	57	16	36	36.54	Aspergillus alliaceus	Aspergillus alliaceus	3	14.04	8	0	0	6	5.13	3.5486	175/40197764	0	0	2	-	-	1|10	8;	-	D	-	-	-	-	-	Aspergillus flavus complex (Section Flavi)	Aspergillus flavus group	8	0	6
20240505_000H75LCH	SHMTCAP1569-DR	all	DNA_RNA	0.13	Species	Fungi	1;-;-	-	N	100	Aspergillus	Aspergillus	1	57	16	36	36.54	Aspergillus hancockii	Aspergillus hancockii	4	10.53	6	0	0	4	3.85	4.978	91/39691269	0	0	1	-	-	1|10	6;	-	D	-	-	-	-	-	Aspergillus flavus complex (Section Flavi)	Aspergillus flavus group	8	0	6
20240505_000H75LCH	SHMTCAP1569-DR	all	DNA_RNA	0.07	Species	Fungi	2;-;-	-	N	100	Aspergillus	Aspergillus	1	57	16	36	36.54	Aspergillus clavatus	Aspergillus clavatus	5	7.02	4	1	0	3	2.56	1.3307	254/27896964	0	0	3	-	-	1|10	4;	-	D	-	-	-	-	-	Aspergillus clavatus complex (Section Clavati)	Aspergillus fumigatus group	4	0	3
20240505_000H75LCH	SHMTCAP1569-DR	all	DNA_RNA	0.29	Species	Fungi	1;Category III;-	-	N	100	Aspergillus	Aspergillus	1	57	16	36	36.54	Aspergillus viridinutans	Aspergillus viridinutans	6	5.26	3	0	0	2	1.92	1.5385	156/33164	0.0047	0	2	-	-	1|10	3;	-	D	-	-	-	-	-	Aspergillus fumigatus complex (Section Fumigati)	Aspergillus fumigatus group	6	2	4
20240505_000H75LCH	SHMTCAP1569-DR	all	DNA_RNA	0.3	Species	Fungi	2;Category III;-	-	N	100	Aspergillus	Aspergillus	1	57	16	36	36.54	Aspergillus udagawae	Aspergillus udagawae	7	5.26	3	0	0	2	1.92	1.5385	156/29367	0.0053	0	2	-	-	1|10	3;	-	D	-	-	-	-	-	Aspergillus fumigatus complex (Section Fumigati)	Aspergillus fumigatus group	6	2	4
20240505_000H75LCH	SHMTCAP1569-DR	all	DNA_RNA	0	Species	Fungi	2;Category III;-	-	N	100	Aspergillus	Aspergillus	1	57	16	36	36.54	Aspergillus terreus	Aspergillus terreus	7	5.26	3	3	0	2	1.92	3	97/29364022	0	0	1	-	-	1|10	3;	-	B	-	-	-	-	-	Aspergillus terreus complex (Section Terrei)	Aspergillus terreus group	3	0	2
20240505_000H75LCH	SHMTCAP1569-DR	all	DNA_RNA	1.23	Species	Fungi	1;-;-	-	N	100	Aspergillus	Aspergillus	1	57	16	36	36.54	Aspergillus restrictus	Aspergillus restrictus	9	5.26	3	1	0	2	1.92	1	217/884	0.2455	0	2	-	-	1|10	3;	-	D	-	-	-	-	-	Section Restricti	Aspergillus restrictus group	3	0	2
20240505_000H75LCH	SHMTCAP1569-DR	all	DNA_RNA	0.77	Species	Fungi	0;-;-	-	N	100	Aspergillus	Aspergillus	1	57	16	36	36.54	Aspergillus japonicus	Aspergillus japonicus	10	5.26	3	1	0	2	1.92	1.4828	174/49326	0.0035	0	2	-	-	1|10	3;	-	D	-	-	-	-	-	Aspergillus niger complex (Section Nigri)	Aspergillus niger group	4	0	3
20240505_000H75LCH	SHMTCAP1569-DR	all	DNA_RNA	0.11	Species	Fungi	3;Category III;-	-	N	100	Aspergillus	Aspergillus	1	57	16	36	36.54	Aspergillus fumigatus	Aspergillus fumigatus	11	5.26	3	0	0	2	1.92	1.5385	156/51562	0.003	0	2	-	-	1|10	3;	-	B	-	-	-	-	-	Aspergillus fumigatus complex (Section Fumigati)	Aspergillus fumigatus group	6	2	4
20240505_000H75LCH	SHMTCAP1569-DR	all	DNA_RNA	0.01	Species	Fungi	2;Category III;-	-	N	33.33	Aspergillus	Aspergillus	1	57	16	36	36.54	Aspergillus fischeri	Aspergillus fischeri	12	5.26	3	2	2	2	1.92	1.574	169/31691051	0	1	2	-	NC-detected suspected pathogenAspergillus_fischeri:5(特异:0),RPM:4	4|10	3;1|3|5	-	D	-	-	-	-	-	Aspergillus fumigatus complex (Section Fumigati)	Aspergillus fumigatus group	6	2	4
20240505_000H75LCH	SHMTCAP1569-DR	all	DNA_RNA	0.1	Species	Fungi	1;-;-	-	N	100	Aspergillus	Aspergillus	1	57	16	36	36.54	Aspergillus unguis	Aspergillus unguis	13	3.51	2	2	0	2	1.28	1.5772	123/25892012	0	0	1	-	-	1|10	2;	-	D	-	-	-	-	-	Aspergillus nidulans complex (Section Nidulantes)	Aspergillus nidulans group	5	0	4
20240505_000H75LCH	SHMTCAP1569-DR	all	DNA_RNA	0.2	Species	Fungi	2;-;-	-	Y	100	Aspergillus	Aspergillus	1	57	16	36	36.54	Aspergillus tubingensis	Aspergillus tubingensis	14	3.51	2	0	0	2	1.28	2	84/37721	0.0022	0	1	-	-	1|10	2;	-	B	-	-	-	-	-	Aspergillus niger complex (Section Nigri)	Aspergillus niger group	4	0	3
20240505_000H75LCH	SHMTCAP1569-DR	all	DNA_RNA	0	Species	Fungi	1;-;-	-	N	100	Aspergillus	Aspergillus	1	57	16	36	36.54	Aspergillus tritici	Aspergillus tritici	14	3.51	2	2	0	2	1.28	2	97/28931122	0	0	1	-	-	1|10	2;	-	D	-	-	-	-	-	Aspergillus candidus complex (Section Candidi)	Aspergillus candidus group	3	0	2
20240505_000H75LCH	SHMTCAP1569-DR	all	DNA_RNA	0.25	Species	Fungi	1;Category III;-	-	N	100	Aspergillus	Aspergillus	1	57	16	36	36.54	Aspergillus tamarii	Aspergillus tamarii	16	3.51	2	0	0	2	1.28	2	84/29685	0.0028	0	1	-	-	1|10	2;	-	D	-	-	-	-	-	Aspergillus flavus complex (Section Flavi)	Aspergillus flavus group	8	0	6
20240505_000H75LCH	SHMTCAP1569-DR	all	DNA_RNA	0.26	Species	Fungi	1;-;-	-	N	100	Aspergillus	Aspergillus	1	57	16	36	36.54	Aspergillus sclerotioniger	-	17	3.51	2	0	0	2	1.28	2	84/79798	0.0011	0	1	-	-	1|10	2;	-	D	-	-	-	-	-	Aspergillus niger complex (Section Nigri)	Aspergillus niger group	4	0	3
20240505_000H75LCH	SHMTCAP1569-DR	all	DNA_RNA	0.26	Species	Fungi	1;-;-	-	N	100	Aspergillus	Aspergillus	1	57	16	36	36.54	Aspergillus pseudotamarii	-	18	3.51	2	0	0	2	1.28	2	84/29736	0.0028	0	1	-	-	1|10	2;	-	D	-	-	-	-	-	Aspergillus flavus complex (Section Flavi)	Aspergillus flavus group	8	0	6
20240505_000H75LCH	SHMTCAP1569-DR	all	DNA_RNA	0.25	Species	Fungi	1;Category III;-	-	N	100	Aspergillus	Aspergillus	1	57	16	36	36.54	Aspergillus parasiticus	Aspergillus parasiticus	19	3.51	2	0	0	2	1.28	2	84/30131	0.0028	0	1	-	-	1|10	2;	-	D	-	-	-	-	-	Aspergillus flavus complex (Section Flavi)	Aspergillus flavus group	8	0	6
20240505_000H75LCH	SHMTCAP1569-DR	all	DNA_RNA	0.26	Species	Fungi	2;Category III;-	-	N	100	Aspergillus	Aspergillus	1	57	16	36	36.54	Aspergillus oryzae	Aspergillus oryzae	20	3.51	2	0	0	2	1.28	2	84/29608	0.0028	0	1	-	-	1|10	2;	-	B	-	-	-	-	-	Aspergillus flavus complex (Section Flavi)	Aspergillus flavus group	8	0	6
20240505_000H75LCH	SHMTCAP1569-DR	all	DNA_RNA	0.26	Species	Fungi	0;-;-	-	N	100	Aspergillus	Aspergillus	1	57	16	36	36.54	Aspergillus novoparasiticus	-	21	3.51	2	0	0	2	1.28	2	84/29100	0.0029	0	1	-	-	1|10	2;	-	D	-	-	-	-	-	Aspergillus flavus complex (Section Flavi)	Aspergillus flavus group	8	0	6
20240505_000H75LCH	SHMTCAP1569-DR	all	DNA_RNA	0.01	Species	Fungi	1;Category III;-	-	N	100	Aspergillus	Aspergillus	1	57	16	36	36.54	Aspergillus novofumigatus	Aspergillus novofumigatus	22	3.51	2	1	0	2	1.28	1	169/32440632	0	0	2	-	-	1|10	2;	-	D	-	-	-	-	-	Aspergillus fumigatus complex (Section Fumigati)	Aspergillus fumigatus group	6	2	4
20240505_000H75LCH	SHMTCAP1569-DR	all	DNA_RNA	0.19	Species	Fungi	2;-;-	-	N	100	Aspergillus	Aspergillus	1	57	16	36	36.54	Aspergillus niger	Aspergillus niger	23	3.51	2	0	0	2	1.28	2	84/39515	0.0021	0	1	-	-	1|10	2;	-	B	-	-	-	-	-	Aspergillus niger complex (Section Nigri)	Aspergillus niger group	4	0	3
20240505_000H75LCH	SHMTCAP1569-DR	all	DNA_RNA	0.26	Species	Fungi	1;-;-	-	N	100	Aspergillus	Aspergillus	1	57	16	36	36.54	Aspergillus minisclerotigenes	-	24	3.51	2	0	0	2	1.28	2	84/29265	0.0029	0	1	-	-	1|10	2;	-	D	-	-	-	-	-	Aspergillus flavus complex (Section Flavi)	Aspergillus flavus group	8	0	6
20240505_000H75LCH	SHMTCAP1569-DR	all	DNA_RNA	0.22	Species	Fungi	0;-;-	-	N	100	Aspergillus	Aspergillus	1	57	16	36	36.54	Aspergillus luchuensis	Aspergillus luchuensis	25	3.51	2	0	0	2	1.28	2	84/31328	0.0027	0	1	-	-	1|10	2;	-	D	-	-	-	-	-	Aspergillus niger complex (Section Nigri)	Aspergillus niger group	4	0	3
20240505_000H75LCH	SHMTCAP1569-DR	all	DNA_RNA	0.22	Species	Fungi	2;Category III;-	-	N	100	Aspergillus	Aspergillus	1	57	16	36	36.54	Aspergillus lentulus	Aspergillus lentulus	26	3.51	2	0	0	2	1.28	2	84/32412	0.0026	0	1	-	-	1|10	2;	-	D	-	-	-	-	-	Aspergillus fumigatus complex (Section Fumigati)	Aspergillus fumigatus group	6	2	4
20240505_000H75LCH	SHMTCAP1569-DR	all	DNA_RNA	0.14	Species	Fungi	2;Category III;-	-	N	100	Aspergillus	Aspergillus	1	57	16	36	36.54	Aspergillus flavus	Aspergillus flavus	27	3.51	2	0	0	2	1.28	2	84/64659	0.0013	0	1	-	-	1|10	2;	-	B	-	-	-	-	-	Aspergillus flavus complex (Section Flavi)	Aspergillus flavus group	8	0	6
20240505_000H75LCH	SHMTCAP1569-DR	all	DNA_RNA	0.25	Species	Fungi	1;-;-	-	N	100	Aspergillus	Aspergillus	1	57	16	36	36.54	Aspergillus caelatus	-	28	3.51	2	0	0	2	1.28	2	84/29728	0.0028	0	1	-	-	1|10	2;	-	D	-	-	-	-	-	Aspergillus flavus complex (Section Flavi)	Aspergillus flavus group	8	0	6
20240505_000H75LCH	SHMTCAP1569-DR	all	DNA_RNA	0.26	Species	Fungi	1;-;-	-	N	100	Aspergillus	Aspergillus	1	57	16	36	36.54	Aspergillus bertholletiae	-	29	3.51	2	0	0	2	1.28	2	84/30906	0.0027	0	1	-	-	1|10	2;	-	D	-	-	-	-	-	Aspergillus flavus complex (Section Flavi)	Aspergillus flavus group	8	0	6
20240505_000H75LCH	SHMTCAP1569-DR	all	DNA_RNA	0.29	Species	Fungi	1;Category III;-	-	N	100	Aspergillus	Aspergillus	1	57	16	36	36.54	Aspergillus avenaceus	-	30	3.51	2	0	0	2	1.28	2	84/38085	0.0022	0	1	-	-	1|10	2;	-	D	-	-	-	-	-	Aspergillus flavus complex (Section Flavi)	Aspergillus flavus group	8	0	6
20240505_000H75LCH	SHMTCAP1569-DR	all	DNA_RNA	0.25	Species	Fungi	1;-;-	-	N	100	Aspergillus	Aspergillus	1	57	16	36	36.54	Aspergillus arachidicola	Aspergillus arachidicola	31	3.51	2	0	0	2	1.28	2	84/29145	0.0029	0	1	-	-	1|10	2;	-	D	-	-	-	-	-	Aspergillus flavus complex (Section Flavi)	Aspergillus flavus group	8	0	6
20240505_000H75LCH	SHMTCAP1569-DR	all	DNA_RNA	0.35	Species	Fungi	1;-;-	-	N	100	Aspergillus	Aspergillus	1	57	16	36	36.54	Aspergillus hiratsukae	-	32	1.75	1	0	0	1	0.64	1	72/686	0.105	0	1	-	-	1|10	1;	-	D	-	-	-	-	-	Aspergillus fumigatus complex (Section Fumigati)	Aspergillus fumigatus group	6	2	4
20240505_000H75LCH	SHMTCAP1569-DR	all	DNA_RNA	0.43	Species	Fungi	1;Category III;-	-	N	100	Aspergillus	Aspergillus	1	57	16	36	36.54	Aspergillus fumigatiaffinis	Aspergillus fumigatiaffinis	33	1.75	1	0	0	1	0.64	1	72/626	0.115	0	1	-	-	1|10	1;	-	D	-	-	-	-	-	Aspergillus fumigatus complex (Section Fumigati)	Aspergillus fumigatus group	6	2	4
20240505_000H75LCH	SHMTCAP1569-DR	all	DNA_RNA	0.36	Species	Fungi	1;Category III;-	-	N	100	Aspergillus	Aspergillus	1	57	16	36	36.54	Aspergillus felis	Aspergillus felis	34	1.75	1	0	0	1	0.64	1	72/508	0.1417	0	1	-	-	1|10	1;	-	D	-	-	-	-	-	Aspergillus fumigatus complex (Section Fumigati)	Aspergillus fumigatus group	6	2	4
20240505_000H75LCH	SHMTCAP1569-DR	all	DNA_RNA	0.23	Species	Fungi	1;-;-	-	N	100	Aspergillus	Aspergillus	1	57	16	36	36.54	Aspergillus aculeatus	Aspergillus aculeatus	35	1.75	1	0	0	1	0.64	1	72/3149	0.0229	0	1	-	-	1|10	1;	-	D	-	-	-	-	-	Aspergillus niger complex (Section Nigri)	Aspergillus niger group	4	0	3
20240505_000H75LCH	SHMTCAP1569-DR	all	DNA_RNA	0.35	Species	Fungi	1;Category III;-	-	N	100	Cladosporium	Cladosporium	2	36	26	23	23.08	Cladosporium sphaerospermum	Cladosporium sphaerospermum	1	97.22	35	17	13	22	22.44	5.2257	576/26930429	0	1	4	-	-	2|10	35;10	-	D	-	-	-	-	-	-	-	-	-	-
20240505_000H75LCH	SHMTCAP1569-DR	all	DNA_RNA	0.29	Species	Fungi	2;Category III;-	-	N	100	Cladosporium	Cladosporium	2	36	26	23	23.08	Cladosporium cladosporioides	Cladosporium cladosporioides	2	50	18	1	1	12	11.54	4.4827	346/33263021	0	1	4	-	-	2|10	18;2	-	D	-	-	-	-	-	-	-	-	-	-
20240505_000H75LCH	SHMTCAP1569-DR	all	DNA_RNA	2.62	Species	Fungi	0;-;-	-	N	100	Cercospora	Cercospora	3	12	8	8	7.69	Cercospora sojina	Cercospora sojina	1	100	12	3	2	8	7.69	2.4088	477/45145	0.0106	1	4	-	-	1|10	12;	-	-	-	-	-	-	-	-	-	-	-	-
20240505_000H75LCH	SHMTCAP1569-DR	all	DNA_RNA	1.68	Species	Fungi	1;Category III;-	背景	Y	100	Malassezia	Malassezia	4	10	10	7	6.41	Malassezia restricta	Malassezia restricta	1	100	10	10	10	7	6.41	2.1493	422/7369627	0.0001	5	5	-	-	4|10	10;7|13|23	-	C	-	-	-	-	-	-	-	-	-	-
20240505_000H75LCH	SHMTCAP1569-DR	all	DNA_RNA	0.65	Species	Fungi	0;-;-	背景	N	100	Pyricularia	Pyricularia	5	4	4	3	2.56	Pyricularia oryzae	Pyricularia oryzae	1	100	4	4	4	3	2.56	2	137/43755255	0	1	2	2	NC-detected suspected pathogenPyricularia_oryzae:3(特异:2),RPM:3	7|10	4;4|3|2|28|4|9	-	-	-	-	-	-	-	-	-	-	-	-

## Sheet: parasites
Run Name	Sample Name	Sample Type	Library Type	Capture detection rate%	Rank	Classification	Concern level; Hazard classification; Notifiable infectious disease	Background	Colonization	Capture efficiency	Genus name	Genus Chinese name	Genus Rank	Genus Reads	Genus-Specific Reads	RPM (Reads Per Million) - Genus Reads	Genus Abundance (%)	Species Name	Species Chinese Name	Rank within Genus	Species-Genus Ratio (%)	Species Reads	Species optimal read	Species-specific read	RPM - Species read	Species Abundance (%)	Average depth	Coverage	Coverage rate	s_bin_num	Contig	Negative control ratio	Negative control detail	In-batch detected samples	In-batch detection details	Pool strong positive	Interpretation Concern Level	Subspecies Name	Subspecies Chinese Name	Subspecies Reads	Subspecies-Specific Reads	RPM (Reads Per Million) - Subspecies Reads	Complex Name	Complex Chinese Name	Complex Read	Complex-Specific Read	RPM (Reads Per Million) - Complex Read

## Sheet: resistance
Run Name	Sample Name	Antibiotic Resistance Gene	Gene Length	Aligned Reads	Specific Reads	Average ANI%	Average Alignment Length	Average Depth	Coverage (%)	Resistance Gene Family	Resistance Type	Resistance Mechanism	Related Species	Detailed Information of Related Species

## Sheet: virulence
Run Name	Sample ID	Virulence Gene	Gene Length	Aligned Reads	Average ANI%	Average Alignment Length	Average Depth	Coverage (%)	Virulence Factor	Virulence Category	Virulence Category Chinese Name	Pathogen	Reportable Sample Type	Report	Analysis	References

## Sheet: virus assembly
Sample ID	Species	Gene	Typing Status	Sequence Count	Typing	Typing ANI	Depth (X)	Genome Coverage (%)	Assembly Completeness (%)

## Sheet: AMR mutation
Sample ID	Species	Gene	Mutation	Nucleotide Change	Amino Acid Change	Depth	Mutation Frequency	Drug Class	Drug English Name	Drug Chinese Name	First-line/Second-line	Reference Source

## Sheet: AMR mutations drug quality cont
Sample ID	Species	Resistance Type	Drug Name	Depth (X)	1X Coverage (%)	3X Coverage (%)	10X Coverage (%)	30X Coverage (%)	Quality Control Informatio	Mutation Site	Judgment Result
SHMTCAP1569-DR	Mycobacterium tuberculosis	First-line	Ethambutol	0.00	0.00	0.00	0.00	0.00	Few detected sequences at resistance gene loci	-	uncertain
SHMTCAP1569-DR	Mycobacterium tuberculosis	First-line	Rifampicin (Rifampin)	0.00	0.00	0.00	0.00	0.00	Few detected sequences at resistance gene loci	-	uncertain
SHMTCAP1569-DR	Mycobacterium tuberculosis	First-line	Pyrazinamide	0.00	0.00	0.00	0.00	0.00	Few detected sequences at resistance gene loci	-	uncertain
SHMTCAP1569-DR	Mycobacterium tuberculosis	First-line	Isoniazid	0.06	6.25	0.00	0.00	0.00	Few detected sequences at resistance gene loci	-	uncertain
SHMTCAP1569-DR	Mycobacterium tuberculosis	Second-line	Ethionamide	0.00	0.00	0.00	0.00	0.00	Few detected sequences at resistance gene loci	-	uncertain
SHMTCAP1569-DR	Mycobacterium tuberculosis	Second-line	Linezolid	0.00	0.00	0.00	0.00	0.00	Few detected sequences at resistance gene loci	-	uncertain
SHMTCAP1569-DR	Mycobacterium tuberculosis	Second-line	Kanamycin	0.00	0.00	0.00	0.00	0.00	Few detected sequences at resistance gene loci	-	uncertain
SHMTCAP1569-DR	Mycobacterium tuberculosis	Second-line	Capreomycin	0.00	0.00	0.00	0.00	0.00	Few detected sequences at resistance gene loci	-	uncertain
SHMTCAP1569-DR	Mycobacterium tuberculosis	Second-line	Levofloxacin	0.00	0.00	0.00	0.00	0.00	Few detected sequences at resistance gene loci	-	uncertain
SHMTCAP1569-DR	Mycobacterium tuberculosis	Second-line	Fluoroquinolones	0.00	0.00	0.00	0.00	0.00	Few detected sequences at resistance gene loci	-	uncertain
SHMTCAP1569-DR	Mycobacterium tuberculosis	Second-line	Aminoglycosides	0.00	0.00	0.00	0.00	0.00	Few detected sequences at resistance gene loci	-	uncertain
SHMTCAP1569-DR	Mycobacterium tuberculosis	Second-line	Moxifloxacin	0.00	0.00	0.00	0.00	0.00	Few detected sequences at resistance gene loci	-	uncertain
SHMTCAP1569-DR	Mycobacterium tuberculosis	Second-line	Streptomycin	0.64	27.27	18.18	0.00	0.00	Few detected sequences at resistance gene loci	-	uncertain
SHMTCAP1569-DR	Mycobacterium tuberculosis	Second-line	Amikacin	0.00	0.00	0.00	0.00	0.00	Few detected sequences at resistance gene loci	-	uncertain
